# Supplementary material for: Electrocatalytic Platform Based on Silver-Doped Sugar Apple-like Cupric Oxide Embedded Functionalized Carbon Nanotubes for Nanomolar Detection of Acetaminophen (APAP)
Source: Sensors (Basel). 2022 Dec 29;23(1):379. doi: 10.3390/s23010379 (PMC9823579; doi:10.3390/s23010379)
Supplement: Supplementary file 1 [file sensors-23-00379-s001.zip]

Archive with 1 entries (1 files):
- sensors-2081758-supplementary.pdf
